# Supplementary material for: Exhaled Breath Analysis in Lymphangioleiomyomatosis by Real-Time Proton Mass Spectrometry
Source: Int J Mol Sci. 2025 Jun 23;26(13):6005. doi: 10.3390/ijms26136005 (PMC12249990; doi:10.3390/ijms26136005)
Supplement: Supplementary file 1 [file ijms-26-06005-s001.zip]

Archive with 1 entries (1 files):
- ijms-3559025-supplementary.pdf
